# Supplementary material for: Genomics‐Driven Monitoring of Fraxinus latifolia (Oregon Ash) to Inform Conservation and EAB‐Resistance Breeding
Source: Mol Ecol. 2025 Jan 6;34(23):e17640. doi: 10.1111/mec.17640 (PMC12684306; doi:10.1111/mec.17640)
Supplement: Supplementary file 2 — Table S1. [file MEC-34-e17640-s003.xlsx]

## Sheet: tableS1_w_TotalSample
Final sampling data for each population that was successfully sequenced and passed quality control, ordered by decreasing latitude. Six populations of the southern terminus of the range were excluded post- SNP and allelic frequency PCA. Latitude and longitude represent an average for all samples within the population. Environmental variables represent all uncorrelated variables used in analyses: …
State	Pop	Longitude	Latitude	Elevation	N	n	FFP	MAP	MAT	PAS	RH	TD
OR	AGR	-123.291	42.3131	344.623	20	20	165	732	11.6	24	55	17.5
CA	AKR	-119.369	36.7834	270.618	15	12	261	415	16.7	2	54	20.1
CA	ASH	-120.851	41.1945	1421.31	10	9	128	496	8.2	71	57	20.1
OR	AVL	-123.833	43.5727	129.157	14	14	202	1785	11.1	35	63	13.1
WA	BGR	-122.577	45.8498	100.46	5	5	194	1712	10.2	65	66	15
WA	BPR	-122.568	46.7345	526.05	5	5	159	1274	9	66	64	14.3
CA	BRC	-121.637	41.0006	914.56	20	20	127	548	10.5	37	47	19.8
CA	BRN	-123.384	39.4088	444.65	20	20	196	1302	12.6	16	54	13.4
WA	CAR	-122.812	46.3167	127.462	6	6	180	1322	10.1	43	63	14.3
OR	CBP	-123.34	46.13	4.35684	20	19	200	1424	10.1	42	67	13
OR	CCR	-123.42	42.93	216.156	20	18	181	846	11.8	20	57	16.1
OR	CCS	-123.351	42.754	448.858	20	20	170	963	10.8	41	59	17.1
OR	CHE	-124.144	42.1929	39.56	20	4	219	2298	12.3	32	60	14.1
CA	CHI	-123.318	41.8005	367.29	20	20	167	1349	12.5	37	52	18.4
WA	CLA	-122.681	46.4746	118.694	11	10	186	1280	10.4	40	64	14.5
CA	CNR	-123.674	39.1646	13.456	20	20	252	1074	12.9	6	59	9.9
OR	DGC	-122.966	43.7814	241.26	20	20	191	1212	10.8	31	63	14.6
BC	DUN	-123.736	48.7915	62.09	20	16	206	1272	9.7	61	72	14.7
CA	EEL	-123.784	40.1204	98.984	20	20	245	1437	13.3	13	58	13.7
OR	ELK	-124.388	42.7078	194.006	20	18	262	3379	11.8	38	68	10.8
OR	EMI	-122.587	42.1401	686.811	20	20	146	570	10.2	35	55	19.1
OR	EVR	-123.101	44.0631	122.745	21	19	205	1110	11.3	25	62	14.8
WA	FAL	-122.271	46.8444	361.307	7	7	166	1159	9.3	55	64	14.5
OR	FIN	-123.313	44.4223	78.0805	20	20	202	1198	11.1	30	63	14.5
OR	FLO	-124.427	42.9131	23.3	20	20	243	2128	11.1	26	68	9.6
OR	FRL	-123.32	44.1203	116.79	20	20	203	1121	11.3	26	62	14.8
CA	HUM	-123.869	40.2717	52.445	20	20	255	1360	12.9	11	61	12.2
OR	ILL	-124.043	42.5254	80.69	20	8	242	2140	12.8	27	61	14.5
CA	IND	-123.389	41.8499	393.6	20	20	174	1812	11.5	67	59	17.5
OR	JSN	-122.931	42.351	408.45	26	22	168	477	11.8	15	55	18.3
OR	JWD	-122.982	42.3148	511.93	23	23	163	682	10.4	37	59	18.5
CA	KLA	-123.379	41.7945	326.73	20	20	164	1351	12.4	39	51	18.4
CA	KRL	-118.906	35.4444	151.743	20	12	312	188	18.8	0	59	20.5
OR	LCL	-122.737	43.7083	375.63	20	20	180	1379	10.6	45	61	15.5
WA	LIP	-123.111	47.1694	51.02	20	19	197	1799	10.3	62	66	14.4
CA	MAD	-123.667	40.8853	681.714	20	20	198	1618	12.6	31	56	16.4
WA	MIL	-122.934	46.8925	64.7482	22	22	191	1247	10.2	41	66	14.1
OR	MOL	-122.714	45.2947	21.74	20	20	228	1105	11.6	23	65	15
WA	MP2	-122.833	47.115	4.08	20	20	201	1236	10.5	37	66	14.2
CA	MRY	-119.853	37.6721	498.5	20	20	209	831	14	10	55	17.8
WA	MYP	-122.108	47.6547	9.85	14	14	232	1057	10.8	25	70	14
WA	PAC	-122.3	46.8487	278.832	8	8	191	924	10.3	30	65	15
OR	PEM	-123.086	44.7761	58.04	20	19	205	1083	11.3	25	63	14.8
CA	PIT	-121.507	40.9916	871.2	20	20	148	481	10.8	27	52	19.9
WA	RDL	-121.884	46.5197	286.26	20	20	156	1680	9	109	64	15.4
OR	ROG	-122.876	42.4482	370.275	20	11	166	542	11.9	18	54	18.4
WA	RON	-122.865	46.9488	88.0675	4	4	193	1256	10.2	41	66	14.1
CA	RRR	-123.05	38.4493	7.49	20	16	279	1226	13.3	7	61	9.6
OR	RWB	-122.801	44.9908	64.1	20	20	212	1198	11.1	28	65	14.6
OR	SAN	-122.515	44.7596	230.25	14	14	186	1782	10.1	64	65	14.8
CA	SGR	-117.847	34.2351	472.59	12	10	311	648	16.2	1	59	13.6
CA	SIE	-119.511	37.1796	466.94	17	17	225	585	15.5	4	51	19.2
OR	SIU	-123.865	44.0675	14.447	20	20	217	2066	10.9	38	66	12.1
OR	SIW	-122.831	45.7369	4.7865	20	20	225	1057	11.5	24	66	15.3
CA	SNF	-118.488	35.9012	919.651	21	21	195	469	13.2	10	55	18.9
CA	SRF	-124.023	41.8169	77.2437	20	19	229	2431	11.8	35	64	12.7
OR	SSO	-122.986	45.1422	53.82	20	19	211	1098	11.4	26	63	15
OR	ULC	-122.69	43.7358	587.71	20	18	187	1472	10.7	49	63	15.7
WA	WIN	-122.763	46.4776	82.5229	7	7	188	1167	10.4	35	64	14.4
OR	WPD	-122.683	45.4934	16.0275	20	16	242	1100	11.8	22	67	15.3
OR	YIH	-123.233	45.3961	102.82	20	17	196	1351	10.2	55	65	15.2
